# Supplementary material for: Long-Term Functional Outcomes after Hand Burns: A Monocentric Controlled Cohort Study
Source: J Clin Med. 2024 Jun 15;13(12):3509. doi: 10.3390/jcm13123509 (PMC11204761; doi:10.3390/jcm13123509)
Supplement: Supplementary file 1 [file jcm-13-03509-s001.zip]

Archive with 1 entries (1 files):
- jcm-3047360-supplementary.pdf
